# Supplementary material for: Conversion of Pulse Protein Foam-Templated Oleogels into Oleofoams for Improved Baking Application
Source: Foods. 2022 Sep 17;11(18):2887. doi: 10.3390/foods11182887 (PMC9498664; doi:10.3390/foods11182887)
Supplement: Supplementary file 1 [file foods-11-02887-s001.zip]

Archive with 1 entries (1 files):
- foods-1844409-supplementary.pdf
